# Supplementary material for: The T-Blep: A Soft Optical Sensor for Stiffness and Contact Force Measurement
Source: Micromachines (Basel). 2024 Feb 1;15(2):0. doi: 10.3390/mi15020233 (PMC11154379; doi:10.3390/mi15020233)
Supplement: Supplementary file 1 [file micromachines-15-00233-s001.zip]

Archive with 2 entries (1 files):
- micromachines-2826912-supplementary/
- micromachines-2826912-supplementary/micromachines-2826912-supplementary.mp4
